# Supplementary material for: The Influence of Fermentation Technology on the Functional and Sensory Properties of Hemp Bread
Source: Molecules. 2024 Nov 19;29(22):5455. doi: 10.3390/molecules29225455 (PMC11597250; doi:10.3390/molecules29225455)
Supplement: Supplementary file 1 [file molecules-29-05455-s001.zip]

Archive with 1 entries (1 files):
- molecules-3297980-supplementary.pdf
